# Supplementary material for: Analysis of miRNA profiles identified miR-196a as a crucial mediator of aberrant PI3K/AKT signaling in lung cancer cells
Source: Oncotarget. 2016 Nov 17;8(12):19172–91. doi: 10.18632/oncotarget.13432 (PMC5386676; doi:10.18632/oncotarget.13432)
Supplement: Supplementary file 2 [file oncotarget-08-19172-s002.xlsx]

## Sheet: Foglio1
ID	p (Corr) ( miRNA E17K Vs SCR P <= 0.05 FC >=1.5 )	p ( miRNA E17K Vs SCR P <= 0.05 FC >=1.5 )	FC (abs) ( miRNA E17K Vs SCR P <= 0.05 FC >=1.5 )	Regulation ( miRNA E17K Vs SCR P <= 0.05 FC >=1.5 )	p (Corr) ( miRNA PI3K Vs SCR P <= 0.05 FC >=1.5 )	p ( miRNA PI3K Vs SCR P <= 0.05 FC >=1.5 )	FC (abs) ( miRNA PI3K Vs SCR P <= 0.05 FC >=1.5 )	Regulation ( miRNA PI3K Vs SCR P <= 0.05 FC >=1.5 )	Array_Address_Id	Chromosome	Illumicode	ILMN_Gene	miRNA_ID
ILMN_3167122	0.024827	0.001778	1.89314	down	0.0425393	0.00412389	1.70451	down	629	1,11	GTGGGCCTACGAGAAGATCGCT	hsa-miR-194	hsa-miR-194
ILMN_3167299	0.0413148	0.00382478	1.60681	down	0.0331717	0.00257841	1.52043	down	1777	0	GCATAGAAACGTGGGGATCTCC	hsa-miR-594:9.1	hsa-miR-594:9.1
ILMN_3167437	0.00964768	0.000286481	2.58612	down	0.0055914	2.53378e-05	2.7527	down	1171	17	TAGCGACGATACATGGCCTCGT	hsa-miR-497	hsa-miR-497
ILMN_3167451	0.0069439	0.000162143	2.84564	down	0.0103132	0.000250867	2.57702	down	1623	5	GATCTAGGAAGCGGTGCTCTCA	hsa-miR-449a	hsa-miR-449a
ILMN_3167472	0.00797567	0.00020897	5.02639	down	0.0188063	0.000934336	3.29892	down	905	9	TCTCATAGGGCCGGACTGTGAG	hsa-miR-32	hsa-miR-32
ILMN_3167652	0.0069439	0.000163503	2.95295	down	0.00876067	0.000151946	3.001	down	1086	0	CTTATGGGAGCCGCACCAATCC	hsa-miR-452*:9.1	hsa-miR-452*:9.1
ILMN_3167743	0.0201422	0.00109067	2.19624	down	0.0356545	0.00295824	1.64886	up	960	11	TTCGACCCTGGCGCAGCTCTAA	hsa-miR-34c-5p	hsa-miR-34c-5p
ILMN_3167787	0.00361096	2.22034e-05	8.53504	down	0.0183783	0.000773908	2.6422	down	656	13	GGATAGGCCAACGCTCAATCGT	hsa-miR-19a	hsa-miR-19a
ILMN_3168138	0.0131112	0.00043513	2.88245	down	0.0471315	0.00489839	1.71847	down	897	1	ACGCCTCAGGATCGTCAGTTGC	hsa-miR-30e	hsa-miR-30e
ILMN_3168196	0.00645774	0.000112799	3.06037	down	0.0164374	0.000646013	2.16213	down	3461	1	TGGCGGATCTATGAAGCAGGAC	hsa-miR-101*	hsa-miR-101*
ILMN_3168497	0.0142223	0.000521691	2.04423	down	0.0245659	0.00162852	1.74239	down	206	11	GCTGTGAATCGGTCGGACTCAA	hsa-miR-130a	hsa-miR-130a
ILMN_3168555	0.0174042	0.00078031	2.07451	down	0.00876067	0.000158485	2.85754	down	3002	19	GCGCATCGTACAGCACAGTTTG	hsa-miR-181c*	hsa-miR-181c*
ILMN_3168567	0.0196033	0.00104437	3.11353	down	0.0188063	0.000841686	2.20849	down	6123	12	AGTCGCTGGGAAACTTATGCCATA	hsa-miR-148b*	hsa-miR-148b*
ILMN_3166992	0.00377512	3.29705e-05	3.15649	up	0.00378034	7.48312e-06	4.12476	up	240	11	ACCTAGTATCGAGCCGTGCTGA	hsa-miR-139-5p	hsa-miR-139-5p
ILMN_3167422	0.0069439	0.000167499	2.17649	up	0.00732614	8.7708e-05	2.36507	up	1577	X	TTAGGTGACACGCTCCCAGACT	hsa-miR-98	hsa-miR-98
ILMN_3167685	0.00425436	5.94496e-05	3.08086	up	0.00732614	7.93532e-05	2.73842	up	3879	11	TCTGACTGGATCGACTTCATCGG	hsa-miR-139-3p	hsa-miR-139-3p
ILMN_3168038	0.0174042	0.000790411	1.93899	up	0.0235761	0.00140978	3.56547	up	2257	0	CAACTGCTTGATGCCGCACACT	HS_10
ILMN_3168049	0.0238819	0.00154346	1.6684	up	0.00419135	1.46423e-05	2.79139	up	2436	20	GATCCCTAGAACCTCGTGGCCT	hsa-miR-296-3p	hsa-miR-296-3p
ILMN_3168063	0.00454156	7.13958e-05	2.73885	up	0.0235761	0.0015237	1.66886	up	2110	0	GAAGGCCGGTGAATGCTCTACT	HS_182.1
ILMN_3168250	0.0432923	0.00412128	2.0578	up	0.0191017	0.000967595	2.50329	up	2898	9	GAGCCGCTGTCATATCTGCACG	hsa-miR-876-3p	hsa-miR-876-3p
ILMN_3168396	0.0413148	0.00374873	1.71334	up	0.0235761	0.00141516	1.86826	up	2016	0	CGCGGCATAGTGCAATTCCGAG	hsa-miR-671:9.1	hsa-miR-671:9.1
ILMN_3168565	0.0179348	0.000877161	2.22016	up	0.0165807	0.000679839	2.23652	up	87	2	TGCAGTCGGTAGGCGACCTAAT	hsa-miR-1244	hsa-miR-1244
ILMN_3168571	0.0214526	0.0011991	1.56245	up	0.0147078	0.000531795	1.81322	down	3970	2	ATGCCAAGACGTAGCCACTTGTC	hsa-miR-1246	hsa-miR-1246
ILMN_3168632	0.00916158	0.000248043	1.99282	up	0.0101674	0.000230876	1.95889	up	4148	1	GCGTTACGTCCCTCAACTTAGTC	hsa-miR-1262	hsa-miR-1262
ILMN_3168652	0.0222672	0.00130297	2.42742	up	0.0235761	0.0014266	2.63071	up	5930	11	TGCGCTTACTCAAGGAAACGTACT	hsa-miR-34b	hsa-miR-34b
ILMN_3168807	0.0179348	0.000870411	1.96374	up	0.0235761	0.0015068	1.93225	up	4074	3	TTACTGCGCTCCTAATTGGCACC	hsa-miR-1226	hsa-miR-1226
