# Supplementary material for: Analysis of miRNA profiles identified miR-196a as a crucial mediator of aberrant PI3K/AKT signaling in lung cancer cells
Source: Oncotarget. 2016 Nov 17;8(12):19172–91. doi: 10.18632/oncotarget.13432 (PMC5386676; doi:10.18632/oncotarget.13432)
Supplement: Supplementary file 3 [file oncotarget-08-19172-s003.xlsx]

## Sheet: Foglio1
ID	p (Corr)	p	FC (abs)	Regulation	Array_Address_Id	Chromosome	Illumicode	ILMN_Gene	miRNA_ID
ILMN_3166938	0.0311744	0.00236871	1.96025	down	1051	X	GGGCACTATTACTCGCTAACCG	hsa-miR-424	hsa-miR-424
ILMN_3166971	0.0188063	0.000879065	1.56579	up	1564	4	GATGGAGGCTCCGCGTAATGTT	hsa-miR-95	hsa-miR-95
ILMN_3166992	0.00378034	7.48312e-06	4.12476	up	240	11	ACCTAGTATCGAGCCGTGCTGA	hsa-miR-139-5p	hsa-miR-139-5p
ILMN_3166998	0.0147078	0.000539499	1.59357	down	946	5	AGAAGGCGTCCGTCTTTGAGGC	hsa-miR-340*	hsa-miR-340*
ILMN_3167002	0.0188063	0.000858045	1.52121	up	682	12	ACCACGACCTTTTCGCCTGTAG	hsa-miR-200c	hsa-miR-200c
ILMN_3167074	0.0426133	0.00416915	2.23754	down	1493	X	TTCGCGGCGATCCCATAGAGAA	hsa-miR-542-3p	hsa-miR-542-3p
ILMN_3167122	0.0425393	0.00412389	1.70451	down	629	1,11	GTGGGCCTACGAGAAGATCGCT	hsa-miR-194	hsa-miR-194
ILMN_3167155	0.00768799	0.000114145	3.27697	up	2892	0	GGGTAGGCTCCATGTAAACGCT	HS_305_b
ILMN_3167179	0.00639297	4.55171e-05	2.64103	up	674	1	AGCCGGTGCTGTCGCCAATTAC	hsa-miR-200a*	hsa-miR-200a*
ILMN_3167226	0.00876067	0.000160676	1.85602	up	807	20	GCGTATAGCGGCTAGGGACATC	hsa-miR-296-5p	hsa-miR-296-5p
ILMN_3167264	0.0164374	0.000625793	1.78027	down	1873	14	CGGGCAGATTACGCTCTAGTGA	hsa-miR-624*	hsa-miR-624*
ILMN_3167282	0.00732614	8.29464e-05	2.74033	up	1759	5	GCGGAACGGAGTGCCAATGTTA	hsa-miR-584	hsa-miR-584
ILMN_3167286	0.025521	0.00171626	1.95217	down	1931	19	GATTCAATGGGCCGGGTAACGT	hsa-miR-639	hsa-miR-639
ILMN_3167299	0.0331717	0.00257841	1.52043	down	1777	0	GCATAGAAACGTGGGGATCTCC	hsa-miR-594:9.1	hsa-miR-594:9.1
ILMN_3167353	0.0421352	0.00404792	1.65959	down	147	10	GTTGTGAGACGCGCCTCGAAGA	hsa-miR-107	hsa-miR-107
ILMN_3167375	0.0397188	0.00364234	1.86391	up	696	14	ATGGTTTGCCGCCAATAGAGGC	hsa-miR-203	hsa-miR-203
ILMN_3167392	0.0101674	0.000221768	1.72221	down	1629	X	GTCTCGCGTGATAGGAGGACTC	hsa-miR-532-5p	hsa-miR-532-5p
ILMN_3167422	0.00732614	8.7708e-05	2.36507	up	1577	X	TTAGGTGACACGCTCCCAGACT	hsa-miR-98	hsa-miR-98
ILMN_3167437	0.0055914	2.53378e-05	2.7527	down	1171	17	TAGCGACGATACATGGCCTCGT	hsa-miR-497	hsa-miR-497
ILMN_3167441	0.011677	0.000326345	1.7649	down	619	11	CTTCATCACGCCGGGTTAAAGC	hsa-miR-192	hsa-miR-192
ILMN_3167451	0.0103132	0.000250867	2.57702	down	1623	5	GATCTAGGAAGCGGTGCTCTCA	hsa-miR-449a	hsa-miR-449a
ILMN_3167472	0.0188063	0.000934336	3.29892	down	905	9	TCTCATAGGGCCGGACTGTGAG	hsa-miR-32	hsa-miR-32
ILMN_3167488	0.0245659	0.00163057	2.28606	up	2152	0	ACTGCTACTTGTGACGATGCGC	HS_22.1
ILMN_3167500	0.0426133	0.00428784	1.51776	up	1826	10	TCCTAGAGGATTAGTCGAGCGC	hsa-miR-608	hsa-miR-608
ILMN_3167523	0.0213453	0.00111853	3.43039	down	751	9,6	GAGGATGCGAATGACACGTTGC	hsa-miR-219-5p	hsa-miR-219-5p
ILMN_3167529	0.00761996	0.000101595	2.13753	up	515	7	AATGTTGACCCGGATCTCGTCC	hsa-miR-183	hsa-miR-183
ILMN_3167565	0.00974002	0.000195651	2.03828	up	720	X	ATCACACGCAGTCGGCTGTCTT	hsa-miR-20b	hsa-miR-20b
ILMN_3167593	0.0231621	0.00127442	2.56183	up	5468	7	CCTGAGTTAAGTAACGAGCGAGTG	hsa-miR-183*	hsa-miR-183*
ILMN_3167628	0.0103132	0.000252201	3.07042	up	631	17,12	GACCTCGTACCCTCAATCGGGG	hsa-miR-196a	hsa-miR-196a
ILMN_3167643	0.00848172	0.000133337	3.56299	down	822	1	TGACCTTATGTCGATGCCGCCA	hsa-miR-29c	hsa-miR-29c
ILMN_3167652	0.00876067	0.000151946	3.001	down	1086	0	CTTATGGGAGCCGCACCAATCC	hsa-miR-452*:9.1	hsa-miR-452*:9.1
ILMN_3167685	0.00732614	7.93532e-05	2.73842	up	3879	11	TCTGACTGGATCGACTTCATCGG	hsa-miR-139-3p	hsa-miR-139-3p
ILMN_3167691	0.00761996	0.00010648	7.1676	down	933	22	GCTCTCAGAACGATTAGCGCGT	hsa-miR-33a	hsa-miR-33a
ILMN_3167702	0.0147078	0.000516123	1.73992	down	950	0	CTAGAACGTCAGACCGGCTTGC	hsa-miR-345:9.1	hsa-miR-345:9.1
ILMN_3167703	0.0277124	0.00193624	2.1978	up	331	19	ACGGTCCACTACTCGATGCGCT	hsa-miR-150	hsa-miR-150
ILMN_3167743	0.0356545	0.00295824	1.64886	up	960	11	TTCGACCCTGGCGCAGCTCTAA	hsa-miR-34c-5p	hsa-miR-34c-5p
ILMN_3167745	0.0147078	0.000532123	1.58209	down	587	X	CCCATCGTAGGATGCTCGCACA	hsa-miR-188-5p	hsa-miR-188-5p
ILMN_3167755	0.0235761	0.00151115	1.51707	up	482	7	ACTAGCCCTCGCATAGCTTGCG	hsa-miR-182	hsa-miR-182
ILMN_3167787	0.0183783	0.000773908	2.6422	down	656	13	GGATAGGCCAACGCTCAATCGT	hsa-miR-19a	hsa-miR-19a
ILMN_3167805	0.0406506	0.00380047	1.63523	down	1105	14	GGTTGAACTGGCCGCTACGCAA	hsa-miR-487b	hsa-miR-487b
ILMN_3167806	0.0298566	0.00221643	2.21884	up	1060	1	ACCAAGGGGCTCGACTTAGTCC	hsa-miR-429	hsa-miR-429
ILMN_3167808	0.0235761	0.00148728	1.90717	down	122	9,1	GCTCCCTTACGCAACGGTCAGT	hsa-miR-101	hsa-miR-101
ILMN_3167953	0.0143288	0.000460278	3.55267	up	5104	9	CATGTATGACGGCTCCTTATGTGG	hsa-miR-873	hsa-miR-873
ILMN_3167996	0.0143288	0.000475543	2.24656	up	940	7	ACATTACGGCGGCATGGGTGTA	hsa-miR-335	hsa-miR-335
ILMN_3168028	0.0426133	0.00428883	1.6079	down	2342	0	ATTGGGAACTCACCCGGTCACA	HS_131
ILMN_3168038	0.0235761	0.00140978	3.56547	up	2257	0	CAACTGCTTGATGCCGCACACT	HS_10
ILMN_3168049	0.00419135	1.46423e-05	2.79139	up	2436	20	GATCCCTAGAACCTCGTGGCCT	hsa-miR-296-3p	hsa-miR-296-3p
ILMN_3168063	0.0235761	0.0015237	1.66886	up	2110	0	GAAGGCCGGTGAATGCTCTACT	HS_182.1
ILMN_3168064	0.0317809	0.00244255	1.73445	up	256	12	ATGTTGAGCGTCGCCAGTCTAC	hsa-miR-141	hsa-miR-141
ILMN_3168105	0.011677	0.000311422	2.03672	up	300	7	GATCTGCCGACTATTCTCGCAC	hsa-miR-148a	hsa-miR-148a
ILMN_3168116	0.0165807	0.000680604	1.8036	down	839	17	TAGCCGCTACCAAAGTCGCCGT	hsa-miR-301a	hsa-miR-301a
ILMN_3168138	0.0471315	0.00489839	1.71847	down	897	1	ACGCCTCAGGATCGTCAGTTGC	hsa-miR-30e	hsa-miR-30e
ILMN_3168167	0.00378034	6.48013e-06	3.23518	up	585	18	AGCGTTGTGCTAACGGGATCTC	hsa-miR-187	hsa-miR-187
ILMN_3168170	0.0188063	0.000936209	1.8282	up	401	21	TCCAGATAGCGAGCAGTTACGG	hsa-miR-155	hsa-miR-155
ILMN_3168172	0.00732614	8.95773e-05	2.1083	down	820	1,7	AACCGGGCGATATAGGGTCCTG	hsa-miR-29b	hsa-miR-29b
ILMN_3168173	0.011677	0.000312691	3.18032	down	1093	11	ACGCAGAAACCGTTGCCAGTGT	hsa-miR-483-3p	hsa-miR-483-3p
ILMN_3168182	0.0471315	0.0048759	1.70576	up	2157	0	CCACTCGAACCATATCTGGCGT	HS_243.1
ILMN_3168187	0.0369982	0.00314059	1.63153	down	1079	X,X	TCCCATTGTGGCGTCGATGAAG	hsa-miR-450a	hsa-miR-450a
ILMN_3168196	0.0164374	0.000646013	2.16213	down	3461	1	TGGCGGATCTATGAAGCAGGAC	hsa-miR-101*	hsa-miR-101*
ILMN_3168214	0.0164374	0.00063932	1.8194	up	2174	0	ACTGCAATACAGGACCGTTCGC	HS_284.1
ILMN_3168216	0.0374538	0.00323837	1.52798	up	2799	1	TCCGCATAGCATCACTAGGCCA	hsa-miR-760	hsa-miR-760
ILMN_3168250	0.0191017	0.000967595	2.50329	up	2898	9	GAGCCGCTGTCATATCTGCACG	hsa-miR-876-3p	hsa-miR-876-3p
ILMN_3168294	0.00378034	9.90481e-06	2.91994	up	678	1	CGAAACGGTTCATTCGTCACGC	hsa-miR-200b	hsa-miR-200b
ILMN_3168361	0.0226264	0.00121802	1.55915	down	740	1	ACGGTGCGTGTATGCCGCTAAA	hsa-miR-181a*	hsa-miR-181a*
ILMN_3168396	0.0235761	0.00141516	1.86826	up	2016	0	CGCGGCATAGTGCAATTCCGAG	hsa-miR-671:9.1	hsa-miR-671:9.1
ILMN_3168398	0.0426133	0.00430071	1.85254	up	2501	0	AACCGACGCATTCCAGTGGTAG	HS_186
ILMN_3168412	0.0277124	0.00191502	1.86222	down	1222	X	AACCGCCGCGATGTTAAGTCCT	hsa-miR-505	hsa-miR-505
ILMN_3168497	0.0245659	0.00162852	1.74239	down	206	11	GCTGTGAATCGGTCGGACTCAA	hsa-miR-130a	hsa-miR-130a
ILMN_3168555	0.00876067	0.000158485	2.85754	down	3002	19	GCGCATCGTACAGCACAGTTTG	hsa-miR-181c*	hsa-miR-181c*
ILMN_3168563	0.00927084	0.00017813	2.13026	up	3056	11	CTCCGCTTTGAGTGGAACCACA	hsa-miR-708	hsa-miR-708
ILMN_3168565	0.0165807	0.000679839	2.23652	up	87	2	TGCAGTCGGTAGGCGACCTAAT	hsa-miR-1244	hsa-miR-1244
ILMN_3168567	0.0188063	0.000841686	2.20849	down	6123	12	AGTCGCTGGGAAACTTATGCCATA	hsa-miR-148b*	hsa-miR-148b*
ILMN_3168568	0.023319	0.00130342	2.99802	up	5854	11	TCCGAGGACCTTACTTTAGCAGAA	hsa-miR-34c-3p	hsa-miR-34c-3p
ILMN_3168571	0.0147078	0.000531795	1.81322	down	3970	2	ATGCCAAGACGTAGCCACTTGTC	hsa-miR-1246	hsa-miR-1246
ILMN_3168616	0.0188063	0.000911197	1.70432	up	6125	13	AAGCGATGCTGCACACTTTAAGGA	hsa-miR-92a-1*	hsa-miR-92a-1*
ILMN_3168622	0.049788	0.00530492	1.96014	down	5078	13	CGTAAATGACTCGATCCAACTTGC	hsa-miR-19b-1*	hsa-miR-19b-1*
ILMN_3168630	0.0366766	0.00307507	1.65807	up	2173	15	GTCCCTTGACCAGACCCGAATT	hsa-miR-628-5p	hsa-miR-628-5p
ILMN_3168632	0.0101674	0.000230876	1.95889	up	4148	1	GCGTTACGTCCCTCAACTTAGTC	hsa-miR-1262	hsa-miR-1262
ILMN_3168652	0.0235761	0.0014266	2.63071	up	5930	11	TGCGCTTACTCAAGGAAACGTACT	hsa-miR-34b	hsa-miR-34b
ILMN_3168653	0.0055914	2.92999e-05	2.69411	up	5960	1	CGGAAGTTATGAGTGTTTCGCTCG	hsa-miR-34a*	hsa-miR-34a*
ILMN_3168668	0.0209565	0.00107985	2.21767	up	3881	1	GCTCAGGTTACGTCACACATTCG	hsa-miR-200b*	hsa-miR-200b*
ILMN_3168671	0.011677	0.000325663	2.51924	down	5365	7	CCCACAATGTTATGCGGTGAATCG	hsa-miR-548o	hsa-miR-548o
ILMN_3168673	0.0188063	0.000935142	1.66049	down	3606	17	GGTCCGTTAAAGCAGCCATACC	hsa-miR-195*	hsa-miR-195*
ILMN_3168676	0.0101674	0.000223955	2.89777	down	6016	13	CCTCGGAATTAGTTTGAACCTCCG	hsa-miR-16-1*	hsa-miR-16-1*
ILMN_3168683	0.0353354	0.00281752	1.60126	down	4255	12	CGTATTAGCTCAATCACGGGAGC	hsa-miR-26a-2*	hsa-miR-26a-2*
ILMN_3168706	0.028892	0.00206912	1.66717	up	3156	12	TCTGGCCTGGTTGAGACCGAAT	hsa-miR-331-5p	hsa-miR-331-5p
ILMN_3168711	0.0356545	0.00292892	1.5228	down	3842	19	TCAGGATCGGACACCTAGTTACG	hsa-let-7e*	hsa-let-7e*
ILMN_3168721	0.0188063	0.000827649	1.68974	up	3377	X	ATGCCTTGGGAGACACGACGAT	hsa-miR-106a*	hsa-miR-106a*
ILMN_3168724	0.0143288	0.000465262	1.76385	down	3914	12	TTCACTATGACCGAGAACAGCGG	hsa-let-7i*	hsa-let-7i*
ILMN_3168726	0.00639297	5.02504e-05	2.67154	up	5073	19	CAGTGATTACTCACCGGACGATAC	hsa-miR-1270	hsa-miR-1270
ILMN_3168731	0.0235761	0.00151695	2.14006	up	3171	1	TACGTTGCCCAACTGCTAGAGG	hsa-miR-29b-2*	hsa-miR-29b-2*
ILMN_3168732	0.0340435	0.00267591	1.90296	down	4204	3	ACACATGGTTGTGCGGGTACTTC	hsa-let-7g*	hsa-let-7g*
ILMN_3168749	0.0183783	0.000786494	1.50239	up	2829	9	CGATGCCAGTGGGTTATCCGAA	hsa-miR-455-3p	hsa-miR-455-3p
ILMN_3168754	0.0134077	0.000409842	1.64209	down	3465	14	AGTCCCTGGCAGATAGGCGCTA	hsa-miR-345	hsa-miR-345
ILMN_3168766	0.0235761	0.00136675	1.54627	up	4234	6	CCAAGTTGGCAGTTCGACACATG	hsa-miR-877	hsa-miR-877
ILMN_3168770	0.0379379	0.00337962	1.83244	down	3303	5	CAACTGAGTCAGGTATGGCGAC	hsa-miR-887	hsa-miR-887
ILMN_3168792	0.00715162	6.24595e-05	2.29324	down	5858	21	CTTCCGTACTGTTACAATGTGCGC	hsa-let-7c*	hsa-let-7c*
ILMN_3168795	0.0130241	0.000386741	2.23825	down	4229	1	GATTAACCGGGGCGAATCACTTG	hsa-miR-1278	hsa-miR-1278
ILMN_3168807	0.0235761	0.0015068	1.93225	up	4074	3	TTACTGCGCTCCTAATTGGCACC	hsa-miR-1226	hsa-miR-1226
ILMN_3168844	0.0406506	0.00376912	2.30463	down	5686	9	GTCATCGGCGACAAATTACTGCTG	hsa-miR-24-1*	hsa-miR-24-1*
ILMN_3168851	0.0287048	0.00203064	2.72561	down	3481	1	GGTACAGCCTGCTCCGTTTGAA	hsa-miR-1290	hsa-miR-1290
ILMN_3168857	0.0235761	0.00137003	4.17808	up	3125	12	GGTTTAAGTGAGCACGCATGGC	hsa-miR-1293	hsa-miR-1293
ILMN_3168880	0.0379379	0.00337691	2.33053	down	5188	5	TGGTGTGCAATCACGAGTATCTTG	hsa-miR-1303	hsa-miR-1303
ILMN_3168885	0.0383462	0.00344949	1.92651	down	5988	7	CCAACTTTGGCATTACATCGAGGC	hsa-miR-335*	hsa-miR-335*
ILMN_3168898	0.00639297	4.94535e-05	2.53753	up	5853	0	GAACTTATGGATTTCACGAGGGCA	solexa-3793-229
ILMN_3168914	0.0119624	0.000344767	2.13482	down	4893	0	CGAACGATATACATTCGCGGTATC	solexa-8211-102
