# Supplementary material for: Analysis of miRNA profiles identified miR-196a as a crucial mediator of aberrant PI3K/AKT signaling in lung cancer cells
Source: Oncotarget. 2016 Nov 17;8(12):19172–91. doi: 10.18632/oncotarget.13432 (PMC5386676; doi:10.18632/oncotarget.13432)
Supplement: Supplementary file 4 [file oncotarget-08-19172-s004.xlsx]

## Sheet: Foglio1
ID	p (Corr)	p	FC (abs)	Regulation	Array_Address_Id	Chromosome	Illumicode	ILMN_Gene	miRNA_ID
ILMN_3166938	0.00568922	5.46562e-05	4.47432	down	1051	X	GGGCACTATTACTCGCTAACCG	hsa-miR-424	hsa-miR-424
ILMN_3166971	0.00646811	8.52901e-05	2.10075	up	1564	4	GATGGAGGCTCCGCGTAATGTT	hsa-miR-95	hsa-miR-95
ILMN_3167030	0.0250836	0.00127061	1.52637	up	1640	6	TATCCGGCAACTACACTGGACG	hsa-miR-548b-3p	hsa-miR-548b-3p
ILMN_3167035	0.023006	0.00112519	1.62846	down	815	7	GGAACAGCTTACGACTTTGCGG	hsa-miR-29a	hsa-miR-29a
ILMN_3167074	0.015318	0.000485634	3.84689	down	1493	X	TTCGCGGCGATCCCATAGAGAA	hsa-miR-542-3p	hsa-miR-542-3p
ILMN_3167088	0.00768899	0.00011416	2.62303	up	1994	20	GGTATCCGACCATGTTCTCCGA	hsa-miR-663	hsa-miR-663
ILMN_3167179	0.009376	0.000175025	2.10306	up	674	1	AGCCGGTGCTGTCGCCAATTAC	hsa-miR-200a*	hsa-miR-200a*
ILMN_3167212	0.0295466	0.00159991	1.92049	up	2802	0	GGAGGTATCCCTGCTGACGTGA	HS_260
ILMN_3167219	0.0347374	0.00208011	2.97658	up	2461	X	GCGTTTATAGAGGTTGACCGGC	hsa-miR-891a	hsa-miR-891a
ILMN_3167241	0.0463086	0.00393983	1.72826	up	1307	19	AACTTGGACCGGAGTCTGGCGT	hsa-miR-518b	hsa-miR-518b
ILMN_3167297	0.0366844	0.0025631	1.84331	up	2440	0	GCGAACCGTAGTTTGGAGCCTG	HS_176
ILMN_3167325	0.0202077	0.000900081	2.34885	down	958	11	CAGAGGGTTACTAGCCGGTGCA	hsa-miR-34b*	hsa-miR-34b*
ILMN_3167353	0.015318	0.000531568	2.20389	down	147	10	GTTGTGAGACGCGCCTCGAAGA	hsa-miR-107	hsa-miR-107
ILMN_3167356	0.0347374	0.00214436	1.91193	up	2081	0	GGCAGAGGGTTCCCGTTACTCA	HS_15.1
ILMN_3167366	0.0434751	0.00349445	1.63347	down	963	X	GCCGGTCCTAGTATATCGGGAC	hsa-miR-362-5p	hsa-miR-362-5p
ILMN_3167375	0.00390196	1.17541e-05	7.3507	up	696	14	ATGGTTTGCCGCCAATAGAGGC	hsa-miR-203	hsa-miR-203
ILMN_3167407	0.0186532	0.000814549	2.0903	up	5061	11	TCAATGTTCCACGTCTAATGTCGC	hsa-miR-675	hsa-miR-675
ILMN_3167429	0.0155067	0.000582348	2.21065	up	2252	0	GAGACCCGTCATGGAGCAACTT	HS_99.1
ILMN_3167488	0.0290386	0.00154703	2.59414	up	2152	0	ACTGCTACTTGTGACGATGCGC	HS_22.1
ILMN_3167523	0.01011	0.000211912	4.63982	down	751	9,6	GAGGATGCGAATGACACGTTGC	hsa-miR-219-5p	hsa-miR-219-5p
ILMN_3167628	0.0174715	0.000721555	2.71027	up	631	17,12	GACCTCGTACCCTCAATCGGGG	hsa-miR-196a	hsa-miR-196a
ILMN_3167643	0.00788698	0.000135739	4.40066	down	822	1	TGACCTTATGTCGATGCCGCCA	hsa-miR-29c	hsa-miR-29c
ILMN_3167691	0.00390196	3.72264e-06	8.85089	down	933	22	GCTCTCAGAACGATTAGCGCGT	hsa-miR-33a	hsa-miR-33a
ILMN_3167705	0.0486543	0.00437676	1.62117	up	2164	0	GAATGAGGCGGCCATGTTCTGC	HS_263.1
ILMN_3167745	0.0122826	0.000323631	1.69201	down	587	X	CCCATCGTAGGATGCTCGCACA	hsa-miR-188-5p	hsa-miR-188-5p
ILMN_3167805	0.0432767	0.00332607	1.56928	down	1105	14	GGTTGAACTGGCCGCTACGCAA	hsa-miR-487b	hsa-miR-487b
ILMN_3167808	0.023006	0.00110659	1.82707	down	122	9,1	GCTCCCTTACGCAACGGTCAGT	hsa-miR-101	hsa-miR-101
ILMN_3167993	0.0109598	0.000248509	2.01031	down	2403	0	TATTGAGCCGGGGCAAACAGCT	HS_157
ILMN_3167996	0.0495722	0.00454592	1.69331	up	940	7	ACATTACGGCGGCATGGGTGTA	hsa-miR-335	hsa-miR-335
ILMN_3168024	0.0434751	0.00338323	1.69099	down	2003	17	ATCACGTCGAATGGTGGGGTCT	hsa-miR-454*	hsa-miR-454*
ILMN_3168052	0.00646811	8.81888e-05	2.24293	up	2788	0	ACCCGCTGTGTACCTCAAGAGC	HS_250
ILMN_3168064	0.0277798	0.00145571	1.87171	down	256	12	ATGTTGAGCGTCGCCAGTCTAC	hsa-miR-141	hsa-miR-141
ILMN_3168072	0.0145086	0.00040548	2.14302	down	3722	17,8	ACCCTGATACGTTGCCGTCTAAC	hsa-miR-548d-5p	hsa-miR-548d-5p
ILMN_3168101	0.0308967	0.00169999	2.14557	up	2375	0	GCGGCAGCTATCCATTATCGGG	HS_149
ILMN_3168103	0.0347374	0.00219749	1.53945	down	594	0	CACGAACCGACGCCATTTGACT	hsa-miR-189:9.1	hsa-miR-189:9.1
ILMN_3168116	0.0122826	0.000332542	1.97261	down	839	17	TAGCCGCTACCAAAGTCGCCGT	hsa-miR-301a	hsa-miR-301a
ILMN_3168118	0.0488644	0.00443834	1.72388	up	3988	12	CCCGTAGTCGGATTATCATAGGC	hsa-miR-1228*	hsa-miR-1228*
ILMN_3168167	0.015318	0.000532714	1.88038	up	585	18	AGCGTTGTGCTAACGGGATCTC	hsa-miR-187	hsa-miR-187
ILMN_3168169	0.0475392	0.00419341	2.07294	up	2828	0	ACAATGGTCTTCATGCGCCCTC	HS_280_b
ILMN_3168170	0.0393009	0.00291754	1.5626	down	401	21	TCCAGATAGCGAGCAGTTACGG	hsa-miR-155	hsa-miR-155
ILMN_3168172	0.00390196	1.3472e-05	3.30916	down	820	1,7	AACCGGGCGATATAGGGTCCTG	hsa-miR-29b	hsa-miR-29b
ILMN_3168173	0.0434751	0.00345283	2.3898	down	1093	11	ACGCAGAAACCGTTGCCAGTGT	hsa-miR-483-3p	hsa-miR-483-3p
ILMN_3168180	0.0214519	0.000990099	1.67869	up	1011	5	CTAGAACTCGGAAGGTTGCGAC	hsa-miR-378*	hsa-miR-378*
ILMN_3168182	0.00646811	8.72488e-05	3.58338	up	2157	0	CCACTCGAACCATATCTGGCGT	HS_243.1
ILMN_3168214	0.00390196	2.43754e-05	2.46416	up	2174	0	ACTGCAATACAGGACCGTTCGC	HS_284.1
ILMN_3168216	0.0347374	0.00212555	1.83052	down	2799	1	TCCGCATAGCATCACTAGGCCA	hsa-miR-760	hsa-miR-760
ILMN_3168227	0.0434751	0.00346729	1.50136	up	1645	8,17	GGATGCGTTATGAACCACCCGT	hsa-miR-548d-3p	hsa-miR-548d-3p
ILMN_3168282	0.00390196	3.37255e-05	2.64793	down	601	13	CTACGGAAGCTCGCAGGTGTTG	hsa-miR-18a	hsa-miR-18a
ILMN_3168319	0.00390196	1.71056e-05	2.79291	down	2254	17	CTCTTGGCTAGTGGCGAGACGA	hsa-miR-454	hsa-miR-454
ILMN_3168361	0.0175792	0.000752298	1.63861	up	740	1	ACGGTGCGTGTATGCCGCTAAA	hsa-miR-181a*	hsa-miR-181a*
ILMN_3168363	0.00390196	2.35628e-05	4.50642	up	1229	X,X,X	ACCGCACTACAATTCCGGTGGG	hsa-miR-509-3p	hsa-miR-509-3p
ILMN_3168388	0.0155067	0.0005804	1.61939	down	1553	15,19,9	AGACCTTCGGCTCTTATGCCCA	hsa-miR-7	hsa-miR-7
ILMN_3168483	0.0463086	0.00396353	2.44798	down	273	5	GTACGACCGACATGCCGTGGTA	hsa-miR-146a	hsa-miR-146a
ILMN_3168500	0.0432767	0.00330373	2.16647	up	2401	0	GGTTGACGGCCTCCTTAGAGTA	HS_155
ILMN_3168513	0.0277798	0.00144615	1.54325	up	103	21	TACACAGCGACCGTACCATCGT	hsa-let-7c	hsa-let-7c
ILMN_3168540	0.015318	0.000535127	1.90036	down	4158	12	CGTAAACTGTAGACCGCCTTGTC	hsa-miR-548c-5p	hsa-miR-548c-5p
ILMN_3168578	0.0214519	0.000992968	2.4888	up	6035	14	GACTTTCTATACAAAGCGTCGGCT	hsa-miR-1247	hsa-miR-1247
ILMN_3168589	0.00646811	9.03841e-05	4.04105	down	5537	7	ATGCACCAACCATCTGGCGTATTA	hsa-miR-29a*	hsa-miR-29a*
ILMN_3168590	0.044446	0.00368766	2.01378	down	4067	13	GAAGGGTTGAGCCTAACGTCTTG	hsa-miR-20a*	hsa-miR-20a*
ILMN_3168599	0.0154408	0.000552903	1.77969	down	5625	9	TCGCTACACACTTACTCGTTAGGG	hsa-miR-27b*	hsa-miR-27b*
ILMN_3168616	0.0109598	0.000248869	2.12191	up	6125	13	AAGCGATGCTGCACACTTTAAGGA	hsa-miR-92a-1*	hsa-miR-92a-1*
ILMN_3168617	0.0369812	0.00261614	1.95164	up	4270	12	TCATTCACGGGAAAGTGTAGGCC	hsa-miR-616	hsa-miR-616
ILMN_3168622	0.0122826	0.000316598	3.63308	down	5078	13	CGTAAATGACTCGATCCAACTTGC	hsa-miR-19b-1*	hsa-miR-19b-1*
ILMN_3168624	0.00952812	0.000191395	3.50378	down	3979	13	CATCGGAGTTAAGAACGGGGTAC	hsa-miR-19a*	hsa-miR-19a*
ILMN_3168630	0.0122826	0.000307632	2.339	up	2173	15	GTCCCTTGACCAGACCCGAATT	hsa-miR-628-5p	hsa-miR-628-5p
ILMN_3168638	0.0156455	0.000614888	1.87065	up	5688	X	CGCGATGAACCCATTACTATGACG	hsa-miR-424*	hsa-miR-424*
ILMN_3168653	0.009376	0.00018015	3.32731	up	5960	1	CGGAAGTTATGAGTGTTTCGCTCG	hsa-miR-34a*	hsa-miR-34a*
ILMN_3168666	0.0347374	0.00206986	2.48464	down	4008	17	CAAGACGGCGATCATTTACTCGC	hsa-miR-33b*	hsa-miR-33b*
ILMN_3168668	0.0347374	0.00223969	1.92578	up	3881	1	GCTCAGGTTACGTCACACATTCG	hsa-miR-200b*	hsa-miR-200b*
ILMN_3168671	0.0468909	0.00405432	1.70716	down	5365	7	CCCACAATGTTATGCGGTGAATCG	hsa-miR-548o	hsa-miR-548o
ILMN_3168673	0.00390196	3.40782e-05	2.73937	up	3606	17	GGTCCGTTAAAGCAGCCATACC	hsa-miR-195*	hsa-miR-195*
ILMN_3168676	0.0156007	0.000599501	3.80516	down	6016	13	CCTCGGAATTAGTTTGAACCTCCG	hsa-miR-16-1*	hsa-miR-16-1*
ILMN_3168709	0.015318	0.000522337	1.8979	up	6131	X	ATAGTCCGAAGGAATGCTGACAGG	hsa-let-7f-2*	hsa-let-7f-2*
ILMN_3168712	0.0347374	0.00224504	2.0423	down	3450	X	CGATTGTCGAAGGCAGTGAGCA	hsa-miR-222*	hsa-miR-222*
ILMN_3168723	0.023006	0.00109564	1.60151	up	3927	5	GAGTTCCGGTCCTATACTTGACG	hsa-miR-874	hsa-miR-874
ILMN_3168724	0.00390196	2.18725e-05	2.93764	up	3914	12	TTCACTATGACCGAGAACAGCGG	hsa-let-7i*	hsa-let-7i*
ILMN_3168732	0.0145227	0.000418558	2.24628	up	4204	3	ACACATGGTTGTGCGGGTACTTC	hsa-let-7g*	hsa-let-7g*
ILMN_3168733	0.0332681	0.00185953	2.33638	down	3740	17	GCCTAGTAGATCGGCGCAATTTC	hsa-miR-744*	hsa-miR-744*
ILMN_3168747	0.00646811	7.489e-05	2.09524	down	5517	8	TTTGAACCCACATATCGCTTAGGT	hsa-miR-1322	hsa-miR-1322
ILMN_3168792	0.00390196	2.95665e-05	2.53184	down	5858	21	CTTCCGTACTGTTACAATGTGCGC	hsa-let-7c*	hsa-let-7c*
ILMN_3168821	0.00788698	0.000128073	1.91054	up	6107	8	CTCGTGCTTATCTTGGACACATGA	hsa-miR-1234	hsa-miR-1234
ILMN_3168828	0.015318	0.000487578	2.46408	down	4071	7,2	CTCATTGACATGCGCCTTCATCG	hsa-miR-1285	hsa-miR-1285
ILMN_3168829	0.0347374	0.00216288	1.56386	up	3877	1	AGAAATTACGGTCCTCCACCGAC	hsa-miR-942	hsa-miR-942
ILMN_3168833	0.0165601	0.000665297	1.77729	up	3996	7	TGATGGCCTATATGCCGCAGATG	hsa-miR-339-3p	hsa-miR-339-3p
ILMN_3168843	0.0122826	0.00030015	2.11703	down	3894	19	ATGAATAGGGCGTCTGTCCTACG	hsa-miR-24-2*	hsa-miR-24-2*
ILMN_3168844	0.00788698	0.000137764	4.04519	down	5686	9	GTCATCGGCGACAAATTACTGCTG	hsa-miR-24-1*	hsa-miR-24-1*
ILMN_3168858	0.0174715	0.000732431	1.99541	down	5911	9	CGTGAAGTGTGTTCTCGATACCAT	hsa-miR-23b*	hsa-miR-23b*
ILMN_3168882	0.0398392	0.00299229	1.86299	down	4214	11	TTTGGAACAGCAACCGTATCGCG	hsa-miR-1304	hsa-miR-1304
ILMN_3168885	0.0230675	0.00114834	2.32554	down	5988	7	CCAACTTTGGCATTACATCGAGGC	hsa-miR-335*	hsa-miR-335*
ILMN_3168915	0.0347374	0.00223267	1.77452	up	5291	0	CTACTGGTTTAGATCGTGGGTCAG	solexa-826-1288
ILMN_3168918	0.015318	0.000523558	1.74109	down	3237	0	TGGACGGTGCTGAACATCCAGT	solexa-9124-90
