# Supplementary material for: Analysis of miRNA profiles identified miR-196a as a crucial mediator of aberrant PI3K/AKT signaling in lung cancer cells
Source: Oncotarget. 2016 Nov 17;8(12):19172–91. doi: 10.18632/oncotarget.13432 (PMC5386676; doi:10.18632/oncotarget.13432)
Supplement: Supplementary file 5 [file oncotarget-08-19172-s005.xlsx]

## Sheet: Foglio1
ID	p (Corr) ( miRNA E17K Vs SCR P <= 0.05 FC >=1.5 )	p ( miRNA E17K Vs SCR P <= 0.05 FC >=1.5 )	FC (abs) ( miRNA E17K Vs SCR P <= 0.05 FC >=1.5 )	Regulation ( miRNA E17K Vs SCR P <= 0.05 FC >=1.5 )	Array_Address_Id	Chromosome	Illumicode	ILMN_Gene	miRNA_ID
ILMN_3167046	0.00648504	0.00011894	2.03599	up	742	1	GCTTGACCTAACCGATCCGAAC	hsa-miR-214	hsa-miR-214
ILMN_3167189	0.0385257	0.0032108	1.96362	up	110	X,9	AACGATGACTCGTCGGGTGTCA	hsa-let-7f	hsa-let-7f
ILMN_3167208	0.0174042	0.000699089	2.34088	up	859	4	CACCGACTTAATTCCGAAGGCC	hsa-miR-302b	hsa-miR-302b
ILMN_3167337	0.0448329	0.00430709	2.17324	up	5060	5	CGGTTGCTCAAACGAAATTCTCGT	hsa-miR-1229	hsa-miR-1229
ILMN_3167404	0.021607	0.0012266	1.60029	up	2205	0	GGAACCGTTCAGGGTTGATGCC	HS_55.1
ILMN_3167412	0.0142223	0.000520019	1.68647	up	1883	15	GAGGGATTAAGCAACGCCTCGT	hsa-miR-628-3p	hsa-miR-628-3p
ILMN_3168055	0.00964768	0.00028077	1.71178	up	1942	19	TGCACCGTAGACTGCTACAAGG	hsa-miR-642	hsa-miR-642
ILMN_3168212	0.0288692	0.00216834	1.57269	up	209	17	ACCATGCGTAGGTATCGGGCTA	hsa-miR-132	hsa-miR-132
ILMN_3168268	0.0241346	0.00168363	2.28046	up	2856	0	TACGGGTAGACATGATGGCGTC	HS_287
ILMN_3168399	0.022357	0.0013646	2.33492	up	178	9	CCCACTTACGTCGCATGGGACT	hsa-miR-126*	hsa-miR-126*
ILMN_3168451	0.0410881	0.0035526	1.53165	up	951	10	CTAGTAGGCCCATCGCAGACCT	hsa-miR-346	hsa-miR-346
ILMN_3168695	0.00797567	0.000207115	1.95975	up	3981	4,1	ATATGGTCGTGAACCCTTAGCCC	hsa-miR-1255b	hsa-miR-1255b
ILMN_3168699	0.0412733	0.00364158	1.70776	up	3141	16	ATAAGACCTCCCTAAGTCGCGC	hsa-miR-193b*	hsa-miR-193b*
ILMN_3168862	0.0116259	0.000375683	1.73118	up	3858	5	GATAGACAACCACGTCGCATCTG	hsa-miR-1294	hsa-miR-1294
ILMN_3168901	0.0195884	0.00102617	1.73666	up	3840	0	TTTAGGGCCTCGAAATCTACGGC	solexa-51-13984
