# Supplementary material for: Analysis of miRNA profiles identified miR-196a as a crucial mediator of aberrant PI3K/AKT signaling in lung cancer cells
Source: Oncotarget. 2016 Nov 17;8(12):19172–91. doi: 10.18632/oncotarget.13432 (PMC5386676; doi:10.18632/oncotarget.13432)
Supplement: Supplementary file 6 [file oncotarget-08-19172-s006.xlsx]

## Sheet: Foglio1
ID	p (Corr) ( miRNA PI3K Vs SCR P <= 0.05 FC >=1.5 )	p ( miRNA PI3K Vs SCR P <= 0.05 FC >=1.5 )	FC (abs) ( miRNA PI3K Vs SCR P <= 0.05 FC >=1.5 )	Regulation ( miRNA PI3K Vs SCR P <= 0.05 FC >=1.5 )	Array_Address_Id	Chromosome	Illumicode	ILMN_Gene	miRNA_ID
ILMN_3167002	0.0188063	0.000858045	1.52121	up	682	12	ACCACGACCTTTTCGCCTGTAG	hsa-miR-200c	hsa-miR-200c
ILMN_3167155	0.00768799	0.000114145	3.27697	up	2892	0	GGGTAGGCTCCATGTAAACGCT	HS_305_b
ILMN_3167226	0.00876067	0.000160676	1.85602	up	807	20	GCGTATAGCGGCTAGGGACATC	hsa-miR-296-5p	hsa-miR-296-5p
ILMN_3167282	0.00732614	8.29464e-05	2.74033	up	1759	5	GCGGAACGGAGTGCCAATGTTA	hsa-miR-584	hsa-miR-584
ILMN_3167500	0.0426133	0.00428784	1.51776	up	1826	10	TCCTAGAGGATTAGTCGAGCGC	hsa-miR-608	hsa-miR-608
ILMN_3167529	0.00761996	0.000101595	2.13753	up	515	7	AATGTTGACCCGGATCTCGTCC	hsa-miR-183	hsa-miR-183
ILMN_3167565	0.00974002	0.000195651	2.03828	up	720	X	ATCACACGCAGTCGGCTGTCTT	hsa-miR-20b	hsa-miR-20b
ILMN_3167593	0.0231621	0.00127442	2.56183	up	5468	7	CCTGAGTTAAGTAACGAGCGAGTG	hsa-miR-183*	hsa-miR-183*
ILMN_3167703	0.0277124	0.00193624	2.1978	up	331	19	ACGGTCCACTACTCGATGCGCT	hsa-miR-150	hsa-miR-150
ILMN_3167755	0.0235761	0.00151115	1.51707	up	482	7	ACTAGCCCTCGCATAGCTTGCG	hsa-miR-182	hsa-miR-182
ILMN_3167806	0.0298566	0.00221643	2.21884	up	1060	1	ACCAAGGGGCTCGACTTAGTCC	hsa-miR-429	hsa-miR-429
ILMN_3167953	0.0143288	0.000460278	3.55267	up	5104	9	CATGTATGACGGCTCCTTATGTGG	hsa-miR-873	hsa-miR-873
ILMN_3168105	0.011677	0.000311422	2.03672	up	300	7	GATCTGCCGACTATTCTCGCAC	hsa-miR-148a	hsa-miR-148a
ILMN_3168294	0.00378034	9.90481e-06	2.91994	up	678	1	CGAAACGGTTCATTCGTCACGC	hsa-miR-200b	hsa-miR-200b
ILMN_3168398	0.0426133	0.00430071	1.85254	up	2501	0	AACCGACGCATTCCAGTGGTAG	HS_186
ILMN_3168563	0.00927084	0.00017813	2.13026	up	3056	11	CTCCGCTTTGAGTGGAACCACA	hsa-miR-708	hsa-miR-708
ILMN_3168568	0.023319	0.00130342	2.99802	up	5854	11	TCCGAGGACCTTACTTTAGCAGAA	hsa-miR-34c-3p	hsa-miR-34c-3p
ILMN_3168706	0.028892	0.00206912	1.66717	up	3156	12	TCTGGCCTGGTTGAGACCGAAT	hsa-miR-331-5p	hsa-miR-331-5p
ILMN_3168721	0.0188063	0.000827649	1.68974	up	3377	X	ATGCCTTGGGAGACACGACGAT	hsa-miR-106a*	hsa-miR-106a*
ILMN_3168726	0.00639297	5.02504e-05	2.67154	up	5073	19	CAGTGATTACTCACCGGACGATAC	hsa-miR-1270	hsa-miR-1270
ILMN_3168731	0.0235761	0.00151695	2.14006	up	3171	1	TACGTTGCCCAACTGCTAGAGG	hsa-miR-29b-2*	hsa-miR-29b-2*
ILMN_3168749	0.0183783	0.000786494	1.50239	up	2829	9	CGATGCCAGTGGGTTATCCGAA	hsa-miR-455-3p	hsa-miR-455-3p
ILMN_3168766	0.0235761	0.00136675	1.54627	up	4234	6	CCAAGTTGGCAGTTCGACACATG	hsa-miR-877	hsa-miR-877
ILMN_3168857	0.0235761	0.00137003	4.17808	up	3125	12	GGTTTAAGTGAGCACGCATGGC	hsa-miR-1293	hsa-miR-1293
ILMN_3168898	0.00639297	4.94535e-05	2.53753	up	5853	0	GAACTTATGGATTTCACGAGGGCA	solexa-3793-229
