# Supplementary material for: Analysis of miRNA profiles identified miR-196a as a crucial mediator of aberrant PI3K/AKT signaling in lung cancer cells
Source: Oncotarget. 2016 Nov 17;8(12):19172–91. doi: 10.18632/oncotarget.13432 (PMC5386676; doi:10.18632/oncotarget.13432)
Supplement: Supplementary file 7 [file oncotarget-08-19172-s007.xlsx]

## Sheet: Foglio1
ID	p (Corr) ( miRNA shPTEN Vs SCR P <= 0.05 FC >=1.5 )	p ( miRNA shPTEN Vs SCR P <= 0.05 FC >=1.5 )	FC (abs) ( miRNA shPTEN Vs SCR P <= 0.05 FC >=1.5 )	Regulation ( miRNA shPTEN Vs SCR P <= 0.05 FC >=1.5 )	Array_Address_Id	Chromosome	Illumicode	ILMN_Gene	miRNA_ID
ILMN_3167030	0.0250836	0.00127061	1.52637	up	1640	6	TATCCGGCAACTACACTGGACG	hsa-miR-548b-3p	hsa-miR-548b-3p
ILMN_3167212	0.0295466	0.00159991	1.92049	up	2802	0	GGAGGTATCCCTGCTGACGTGA	HS_260
ILMN_3167219	0.0347374	0.00208011	2.97658	up	2461	X	GCGTTTATAGAGGTTGACCGGC	hsa-miR-891a	hsa-miR-891a
ILMN_3167241	0.0463086	0.00393983	1.72826	up	1307	19	AACTTGGACCGGAGTCTGGCGT	hsa-miR-518b	hsa-miR-518b
ILMN_3167297	0.0366844	0.0025631	1.84331	up	2440	0	GCGAACCGTAGTTTGGAGCCTG	HS_176
ILMN_3167356	0.0347374	0.00214436	1.91193	up	2081	0	GGCAGAGGGTTCCCGTTACTCA	HS_15.1
ILMN_3167366	0.0434751	0.00349445	1.63347	down	963	X	GCCGGTCCTAGTATATCGGGAC	hsa-miR-362-5p	hsa-miR-362-5p
ILMN_3167429	0.0155067	0.000582348	2.21065	up	2252	0	GAGACCCGTCATGGAGCAACTT	HS_99.1
ILMN_3167705	0.0486543	0.00437676	1.62117	up	2164	0	GAATGAGGCGGCCATGTTCTGC	HS_263.1
ILMN_3167993	0.0109598	0.000248509	2.01031	down	2403	0	TATTGAGCCGGGGCAAACAGCT	HS_157
ILMN_3168024	0.0434751	0.00338323	1.69099	down	2003	17	ATCACGTCGAATGGTGGGGTCT	hsa-miR-454*	hsa-miR-454*
ILMN_3168072	0.0145086	0.00040548	2.14302	down	3722	17,8	ACCCTGATACGTTGCCGTCTAAC	hsa-miR-548d-5p	hsa-miR-548d-5p
ILMN_3168101	0.0308967	0.00169999	2.14557	up	2375	0	GCGGCAGCTATCCATTATCGGG	HS_149
ILMN_3168103	0.0347374	0.00219749	1.53945	down	594	0	CACGAACCGACGCCATTTGACT	hsa-miR-189:9.1	hsa-miR-189:9.1
ILMN_3168118	0.0488644	0.00443834	1.72388	up	3988	12	CCCGTAGTCGGATTATCATAGGC	hsa-miR-1228*	hsa-miR-1228*
ILMN_3168169	0.0475392	0.00419341	2.07294	up	2828	0	ACAATGGTCTTCATGCGCCCTC	HS_280_b
ILMN_3168180	0.0214519	0.000990099	1.67869	up	1011	5	CTAGAACTCGGAAGGTTGCGAC	hsa-miR-378*	hsa-miR-378*
ILMN_3168227	0.0434751	0.00346729	1.50136	up	1645	8,17	GGATGCGTTATGAACCACCCGT	hsa-miR-548d-3p	hsa-miR-548d-3p
ILMN_3168319	0.00390196	1.71056e-05	2.79291	down	2254	17	CTCTTGGCTAGTGGCGAGACGA	hsa-miR-454	hsa-miR-454
ILMN_3168388	0.0155067	0.0005804	1.61939	down	1553	15,19,9	AGACCTTCGGCTCTTATGCCCA	hsa-miR-7	hsa-miR-7
ILMN_3168483	0.0463086	0.00396353	2.44798	down	273	5	GTACGACCGACATGCCGTGGTA	hsa-miR-146a	hsa-miR-146a
ILMN_3168500	0.0432767	0.00330373	2.16647	up	2401	0	GGTTGACGGCCTCCTTAGAGTA	HS_155
ILMN_3168513	0.0277798	0.00144615	1.54325	up	103	21	TACACAGCGACCGTACCATCGT	hsa-let-7c	hsa-let-7c
ILMN_3168599	0.0154408	0.000552903	1.77969	down	5625	9	TCGCTACACACTTACTCGTTAGGG	hsa-miR-27b*	hsa-miR-27b*
ILMN_3168638	0.0156455	0.000614888	1.87065	up	5688	X	CGCGATGAACCCATTACTATGACG	hsa-miR-424*	hsa-miR-424*
ILMN_3168666	0.0347374	0.00206986	2.48464	down	4008	17	CAAGACGGCGATCATTTACTCGC	hsa-miR-33b*	hsa-miR-33b*
ILMN_3168709	0.015318	0.000522337	1.8979	up	6131	X	ATAGTCCGAAGGAATGCTGACAGG	hsa-let-7f-2*	hsa-let-7f-2*
ILMN_3168712	0.0347374	0.00224504	2.0423	down	3450	X	CGATTGTCGAAGGCAGTGAGCA	hsa-miR-222*	hsa-miR-222*
ILMN_3168723	0.023006	0.00109564	1.60151	up	3927	5	GAGTTCCGGTCCTATACTTGACG	hsa-miR-874	hsa-miR-874
ILMN_3168733	0.0332681	0.00185953	2.33638	down	3740	17	GCCTAGTAGATCGGCGCAATTTC	hsa-miR-744*	hsa-miR-744*
ILMN_3168747	0.00646811	7.489e-05	2.09524	down	5517	8	TTTGAACCCACATATCGCTTAGGT	hsa-miR-1322	hsa-miR-1322
ILMN_3168821	0.00788698	0.000128073	1.91054	up	6107	8	CTCGTGCTTATCTTGGACACATGA	hsa-miR-1234	hsa-miR-1234
ILMN_3168828	0.015318	0.000487578	2.46408	down	4071	7,2	CTCATTGACATGCGCCTTCATCG	hsa-miR-1285	hsa-miR-1285
ILMN_3168829	0.0347374	0.00216288	1.56386	up	3877	1	AGAAATTACGGTCCTCCACCGAC	hsa-miR-942	hsa-miR-942
ILMN_3168833	0.0165601	0.000665297	1.77729	up	3996	7	TGATGGCCTATATGCCGCAGATG	hsa-miR-339-3p	hsa-miR-339-3p
ILMN_3168843	0.0122826	0.00030015	2.11703	down	3894	19	ATGAATAGGGCGTCTGTCCTACG	hsa-miR-24-2*	hsa-miR-24-2*
ILMN_3168858	0.0174715	0.000732431	1.99541	down	5911	9	CGTGAAGTGTGTTCTCGATACCAT	hsa-miR-23b*	hsa-miR-23b*
ILMN_3168882	0.0398392	0.00299229	1.86299	down	4214	11	TTTGGAACAGCAACCGTATCGCG	hsa-miR-1304	hsa-miR-1304
ILMN_3168915	0.0347374	0.00223267	1.77452	up	5291	0	CTACTGGTTTAGATCGTGGGTCAG	solexa-826-1288
